# Supplementary material for: NLRC4 methylation and its response to intravenous immunoglobulin therapy in Kawasaki disease: a case control study
Source: BMC Pediatr. 2024 Mar 16;24:190. doi: 10.1186/s12887-024-04672-8 (PMC10943762; doi:10.1186/s12887-024-04672-8)
Supplement: Supplementary file 1 — Supplementary Material 1 [file 12887_2024_4672_MOESM1_ESM.xlsx]

## Sheet: Appendix 1
Methylation levels of NLRC4 gene and gender data for Kawasaki disease patients and controls
				Position 1	Position 2	Position 3	Position 4	Position 5
Assay	Group （1:Case; 2:Control)	Gender (1:Male; 2:Female)	Sample ID	Methylation level (%)	Methylation level (%)	Methylation level (%)	Methylation level (%)	Methylation level (%)	Means	Age (months)
NLRC4-Q48	1	1	C1	65.65	63.22	59.6	73.75	52.48	62.94	17
NLRC4-Q48	1	1	C2	22.37	22.62	20.45	21.82	16.76	20.804	121
NLRC4-Q48	1	1	C3	23.69	22.78	21.09	26.15	19.68	22.678	21
NLRC4-Q48	1	1	C4	82.16	77.38	75.48	90.16	62.16	77.468	18
NLRC4-Q48	1	1	C5	73.8	66.15	64.34	76.56	54.53	67.076	22
NLRC4-Q48	1	1	C6	41.95	41.16	37.44	46.53	30.54	39.524	4
NLRC4-Q48	1	1	C7	23.17	25.37	20.96	22.68	18.22	22.08	65
NLRC4-Q48	1	1	C8	40.72	38.17	36.54	45.42	32.29	38.628	31
NLRC4-Q48	1	1	C9	65.23	60.24	59.13	69.24	49.31	60.63	10
NLRC4-Q48	1	1	C10	46.33	43.55	41.39	52.37	34.88	43.704	12
NLRC4-Q48	1	1	C11	41.52	40.49	38	43.4	29.44	38.57	43
NLRC4-Q48	1	1	C12	30.23	27.52	25.39	31.33	21.19	27.132	35
NLRC4-Q48	1	1	C13	56.04	51.69	51.74	61.39	40.88	52.348	12
NLRC4-Q48	1	1	C14	25.48	25.07	22.47	27.29	14.8	23.022	35
NLRC4-Q48	1	1	C15	28.15	29.45	27.36	31.37	24.54	28.174	84
NLRC4-Q48	1	1	C16	64.3	57.67	54.9	68.42	47.43	58.544	62
NLRC4-Q48	1	1	C17	42.38	40.99	35.68	47.46	30.72	39.446	68
NLRC4-Q48	1	1	C18	49.85	43.91	44.76	55.95	36.11	46.116	23
NLRC4-Q48	1	1	C19	70.03	65.7	66.27	75.68	56.24	66.784	16
NLRC4-Q48	1	1	C20	26.75	25.39	26.19	28.48	22.62	25.886	49
NLRC4-Q48	1	1	C21	71.32	68.63	69.8	78.32	49.9	67.594	12
NLRC4-Q48	1	1	C22	24.4	24.5	22.67	26.37	18.27	23.242	122
NLRC4-Q48	1	1	C23	18.79	21.39	21.3	23.61	15.26	20.07	31
NLRC4-Q48	1	1	C24	26.27	24.35	23.67	26.74	20.07	24.22	46
NLRC4-Q48	1	1	C25	30.24	29.69	29.77	32.81	26.98	29.898	16
NLRC4-Q48	1	1	C26	28.73	27.65	26.44	33.05	23.02	27.778	42
NLRC4-Q48	1	1	C27	68.59	63.31	63.38	71.49	53.12	63.978	5
NLRC4-Q48	1	1	C28	24.02	24.73	22.33	23.89	20.44	23.082	75
NLRC4-Q48	1	1	C29	29.53	29.13	25.46	31.03	22.62	27.554	68
NLRC4-Q48	1	1	C30	68.07	59.1	57.69	74.86	47.62	61.468	29
NLRC4-Q48	1	1	C31	53.54	49.11	45.02	56.53	37.65	48.37	11.5
NLRC4-Q48	1	2	C32	35.24	34.51	29.35	37.23	27.39	32.744	48
NLRC4-Q48	1	2	C33	26.07	25.69	22.27	27.14	21.94	24.622	53
NLRC4-Q48	1	2	C34	37.82	36.83	33.01	38.8	30.57	35.406	57
NLRC4-Q48	1	2	C35	43.83	41.42	37.24	46.94	33.1	40.506	58
NLRC4-Q48	1	2	C36	51.49	47.27	45	53.98	39.2	47.388	12
NLRC4-Q48	1	2	C37	37.99	36.73	34.47	39.63	28.99	35.562	13
NLRC4-Q48	1	2	C38	23.24	26.09	21.6	23.49	18.42	22.568	76
NLRC4-Q48	1	2	C39	49.32	46.77	45.42	53.75	35.14	46.08	28
NLRC4-Q48	1	2	C40	39.55	36.1	35.77	41.76	33.27	37.29	12
NLRC4-Q48	1	2	C41	27.55	26.9	22.16	24.79	22.17	24.714	83
NLRC4-Q48	1	2	C42	39.41	40.06	36.91	44.95	30.8	38.426	29
NLRC4-Q48	1	2	C43	27.34	28.03	26.46	29.07	23.6	26.9	82
NLRC4-Q48	1	2	C44	22.29	21.16	17.55	20.17	15.06	19.246	104
NLRC4-Q48	2	1	D1	65.81	60.35	59.34	71.33	46.66	60.698	60
NLRC4-Q48	2	1	D2	49.51	49.81	45.95	51.31	36.96	46.708	45
NLRC4-Q48	2	1	D3	44.15	37.11	38.53	48.27	30.78	39.768	54
NLRC4-Q48	2	1	D4	53.47	53.76	49.11	61.57	41.94	51.97	47
NLRC4-Q48	2	1	D5	67.37	61.95	61.09	71.49	52.45	62.87	34
NLRC4-Q48	2	1	D6	48.56	43.71	43.14	52.3	34.88	44.518	56
NLRC4-Q48	2	1	D7	51.63	52.44	47.55	52.57	37.64	48.366	62
NLRC4-Q48	2	1	D8	45.99	39.48	41.89	45.62	35.2	41.636	67
NLRC4-Q48	2	1	D9	64.03	60.23	57.72	70.13	42.81	58.984	65
NLRC4-Q48	2	1	D10	67.35	61.7	62.1	69.3	49.44	61.978	26
NLRC4-Q48	2	1	D11	62.36	57.69	50.95	58.99	44.84	54.966	60
NLRC4-Q48	2	1	D12	46.16	43.8	42.56	48.46	34.88	43.172	64
NLRC4-Q48	2	1	D13	43.18	39.84	38.68	46.41	31.12	39.846	65
NLRC4-Q48	2	1	D14	58.88	50.82	54.52	61.34	45.91	54.294	43
NLRC4-Q48	2	1	D15	63.82	56.74	55.22	64.74	44.4	56.984	65
NLRC4-Q48	2	1	D16	68.71	64.35	61.88	71.86	49.25	63.21	31
NLRC4-Q48	2	1	D17	48.56	40.52	42.29	54.39	34.64	44.08	68
NLRC4-Q48	2	1	D18	58.66	54.32	52.72	60.29	42.5	53.698	62
NLRC4-Q48	2	1	D19	58.69	53.88	52.51	63.18	43.93	54.438	43
NLRC4-Q48	2	1	D20	55.95	55.01	50.56	61.23	40.03	52.556	64
NLRC4-Q48	2	1	D21	70.89	61.86	61.64	74.14	55.11	64.728	47
NLRC4-Q48	2	1	D22	55.45	45.95	48.38	62.78	38.79	50.27	53
NLRC4-Q48	2	1	D23	66.36	62.31	58.73	65.15	47.01	59.912	51
NLRC4-Q48	2	1	D24	57.8	52.76	51.99	59.67	43.39	53.122	69
NLRC4-Q48	2	1	D25	65.88	60.94	55.11	71.11	50.22	60.652	22
NLRC4-Q48	2	1	D26	66.03	62.4	61.58	67.85	54.08	62.388	50
NLRC4-Q48	2	1	D27	58.27	55.04	52.75	60.15	39	53.042	48
NLRC4-Q48	2	2	D28	40.65	38.92	39.56	45.7	32.16	39.398	25
NLRC4-Q48	2	2	D29	38.63	33.4	32.88	45.53	23.11	34.71	53
NLRC4-Q48	2	2	D30	26.64	31.53	27.45	35	25.23	29.17	29
NLRC4-Q48	2	2	D31	58.07	53.53	52.53	61.01	43.89	53.806	53
NLRC4-Q48	2	1	D32	69.91	62.47	62.53	75.5	55.56	65.194	36
NLRC4-Q48	2	1	D33	69.17	62.73	62.34	73.98	54.91	64.626	46
NLRC4-Q48	2	1	D34	64.59	57.19	56.46	68.41	45.37	58.404	60
NLRC4-Q48	2	1	D35	44.14	36.2	36.3	44.94	33.47	39.01	52
NLRC4-Q48	2	1	D36	66.15	61.11	60.87	71.72	58.32	63.634	72
NLRC4-Q48	2	1	D37	75.89	65.26	66.14	81.97	51.92	68.236	22
NLRC4-Q48	2	1	D38	62.42	56.17	51.75	70.04	49.03	57.882	19
NLRC4-Q48	2	1	D39	54.46	49.31	50.84	61.82	45.43	52.372	68
NLRC4-Q48	2	1	D40	62.26	54.5	52.57	74.38	47.13	58.168	50
NLRC4-Q48	2	1	D41	62.4	56.13	57.62	75	43.9	59.01	52
NLRC4-Q48	2	1	D42	51.48	45.15	44.54	61.68	35.97	47.764	68
NLRC4-Q48	2	1	D43	54.91	47.4	46.84	58.97	40.27	49.678	25
NLRC4-Q48	2	1	D44	35.88	28.52	32.27	38.32	22.28	31.454	60
NLRC4-Q48	2	1	D45	41.43	38.07	35.54	49.81	28.21	38.612	50
NLRC4-Q48	2	1	D46	52.66	45.12	47.47	60.05	38.18	48.696	52
NLRC4-Q48	2	1	D47	72.76	64.15	65.24	87.48	58.29	69.584	68
NLRC4-Q48	2	1	D48	56.4	50.64	50.14	61.03	41.14	51.87	67
NLRC4-Q48	2	1	D49	52.38	48.99	48.79	56.58	40.75	49.498	60
NLRC4-Q48	2	1	D50	66.94	59.75	58.51	69.35	48.5	60.61	58
NLRC4-Q48	2	2	D51	55.26	48.62	47.18	60.23	43.33	50.924	53

## Sheet: Appendix 2
Methylation levels of the NLRC4 gene and clinical parameters for Kawasaki disease patients
				Position 1	Position 2	Position 3	Position 4	Position 5
Assay	Group （1:Case; 2:Control)	Gender：（1:Male; 2:Female)	Sample ID	Methylation level (%)	Methylation level (%)	Methylation level (%)	Methylation level (%)	Methylation level (%)	Means	Age (Months)	Weight	Left coronary artery diameter (mm)	Left anterior descending branch bore diameter (mm)	Rami circumflex (mm)	Right coronary artery diameter (mm)	White blood cell count *10^9/L	Central granulocyte percentage	Monocyte percentage	Percentage of eosinophils	Percentage of basophilic granulocytes	Lymphocyte percentage	Centriocyte absolute value *10^9/L	Monocyte absolute value *10^9/L	Eosinophils absolute value *10^9/L	Basophils absolute value *10^9/L	Lymphocyte absolute value *10^9/L	Red blood cell count *10^12/L	hemoglobin	hematocrit	Mean erythrocyte volume	Mean haemoglobin quantity	Average hemoglobin concentration	Red blood cell volume distribution width	Platelet count	Platelet accumulation	Platelet distribution width	C-reactive protein	Erythrocyte sedimentation rate (ESR)	ASO	Procalcitonin	Creatine kinase isoenzyme (CKMB)	Troponin (cTnI)	Amino terminal brain natriuretic peptide precursor (NT-proBNP)	Platelet count	DD dimer	Prothrombin time	PTNormal control	International standardized value	Activated partial thromboplastin time
NLRC4-Q48	1	1	C1	65.65	63.22	59.6	73.75	52.48	62.94	17	12.1	2.16	1.9	1.4	2.64	9.8	36	4	3	0	57	3.5	0.4	0.29	0	5.6	4.04	11.2	31.7	78.5	27.8	35.4	12	684	0.46	14.8	2.6	43	/	/	/	/	/	684	670	12.8	11.7	1.1	27.7
NLRC4-Q48	1	1	C2	22.37	22.62	20.45	21.82	16.76	20.804	121	30	3.6	/	/	2	7.3	82	2	3	0	13	6	0.1	0.22	0	0.9	4.1	11.8	33.5	81.7	28.8	35.3	12	195	0.17	15.8	44.4	30	63	0.376	20.8	/	1379	195	2820	12	11.6	1.03	29.2
NLRC4-Q48	1	1	C3	23.69	22.78	21.09	26.15	19.68	22.678	21	10.5	2.3	/	/	1.6	9.1	85	4	1	0	10	7.7	0.4	0.09	0	0.9	4.29	12.1	35.7	83	28.2	33.9	13	218	0.18	15.5	106.9	34	/	1.123	24.1	/	5503	218	2080	16.3	11.7	1.41	31.2
NLRC4-Q48	1	1	C4	82.16	77.38	75.48	90.16	62.16	77.468	18	12	3.4	1.9	1.4	1.8	4.3	14	11	0	0	75	0.6	0.5	0	0	3.2	5.42	13.6	40.2	74.2	25.1	33.8	15	166	0.16	15.4	5.6	6	＜25	0.189	5.15	＜0.006	174.6	166	1180	11.7	11.7	1	38.5
NLRC4-Q48	1	1	C5	73.8	66.15	64.34	76.56	54.53	67.076	22	11.5	2.05	/	/	1.53	10.1	22	14	6	1	58	2.2	1.4	0.61	0.1	5.9	4.53	12.4	36.7	81	27.5	33.9	13	413	0.35	15.4	2.3	15	＜25	0.248	31.6	/	171	413	960	13.1	11.7	1.12	29.8
NLRC4-Q48	1	1	C6	41.95	41.16	37.44	46.53	30.54	39.524	4	7.7	3	1.9	1.7	4.3×3.6mm	18.7	68	3	5	0	25	12.7	0.6	0.94	0	4.7	4.03	10.9	32.3	80.2	27	33.6	13	500	0.44	16.3	197.4	79	＜25	0.39	44.7	/	7010	500	3180	15.2	11.7	1.31	27.2
NLRC4-Q48	1	1	C7	23.17	25.37	20.96	22.68	18.22	22.08	65	17.5	2.5	/	/	1.9	21.1	83	7	0	0	10	17.5	1.5	0	0	2.1	3.84	11.2	34	88.6	29.2	33	12	225	0.25	15.7	114.4	85	/	0.686	0.48	＜0.006	590.7	225	630	16	11.7	1.38	32.1
NLRC4-Q48	1	1	C8	40.72	38.17	36.54	45.42	32.29	38.628	31	16.3	2.5	/	/	1.8	4.9	28	9	10	1	52	1.4	0.4	0.49	0.05	2.5	4.02	10.9	32.7	81.3	27	33.3	12	537	0.4	15.3	7.3	86	＜25	0.11	11.2	/	280.9	537	1080	14.4	11.7	1.24	31.6
NLRC4-Q48	1	1	C9	65.23	60.24	59.13	69.24	49.31	60.63	10	9	2.16	1.8	1.4	1.71	12.8	48	6	4	0	43	6.1	0.8	0.51	0	5.5	4.26	10.9	32.5	76.2	25.6	33.7	13	357	0.29	15.3	14.4	47	/	0.09	26.8	/	621.9	357	770	12.2	11.6	1.04	29
NLRC4-Q48	1	1	C10	46.33	43.55	41.39	52.37	34.88	43.704	12	8.5	1.5	0.91	0.72	1.41	15.7	55	6	1	0	38	8.6	0.9	0.16	0	6	5.46	12.8	37.6	68.9	23.5	34.1	15	293	0.33	15.8	76.7	29	/	0.98	31.4	/	1916	293	560	12.9	11.7	1.11	26.8
NLRC4-Q48	1	1	C11	41.52	40.49	38	43.4	29.44	38.57	43	15.5	2.4	/	/	1.6	12.2	64	10	1	0	24	7.8	1.2	0.12	0	2.9	4.33	11.6	33.3	76.9	26.8	34.8	13	215	0.19	15.7	85.7	83	/	1.041	0.68	0.007	1154	215	450	13.1	11.7	1.13	29.7
NLRC4-Q48	1	1	C12	30.23	27.52	25.39	31.33	21.19	27.132	35	18	3	2.4	2	2.7	10.9	82	5	0	0	13	8.9	0.5	0	0	1.4	3.94	10.6	30.6	77.7	26.8	34.5	13	218	0.2	15.8	86.4	81	＜25	1.33	11.4	/	912.3	218	1060	12.4	11.6	1.06	28.5
NLRC4-Q48	1	1	C13	56.04	51.69	51.74	61.39	40.88	52.348	12	9.7	2.8	2.6	1.6	2.9	24	44	8	5	0	43	10.6	1.9	1.2	0	10.3	5.09	12.9	38.3	75.4	25.4	33.7	12	711	0.58	15.3	11.8	63	/	0.03	25.6	/	190.6	711	540	12.1	11.6	1.04	26.2
NLRC4-Q48	1	1	C14	25.48	25.07	22.47	27.29	14.8	23.022	35	12.5	2.21	1.75	1.23	2.12	21.5	84	8	0	0	8	18.1	1.7	0	0	1.7	4.43	12.3	35.3	79.6	27.8	34.9	13	356	0.33	15.7	95	88	/	1.096	1.08	＜0.006	188.9	356	4810	14.3	11.7	1.24	31
NLRC4-Q48	1	1	C15	28.15	29.45	27.36	31.37	24.54	28.174	84	21	2.85	2.34	1.6	3.35	13.9	77	7	2	0	14	10.7	1	0.28	0	1.9	3.91	10.9	32.5	83	27.9	33.6	12	659	0.54	15.5	57.7	65	＜25	0.132	37.3	/	183.5	659	/	/	/	/	/
NLRC4-Q48	1	1	C16	64.3	57.67	54.9	68.42	47.43	58.544	62	19.5	2.8	/	/	2.4	13.3	79	7	0	0	13	10.5	0.9	0	0	1.7	4.21	11.9	34.8	82.7	28.4	34.3	12	260	0.22	15.8	53.8	57	＜25	0.924	0.99	＜0.006	185.3	260	170	13.8	11.7	1.19	35.2
NLRC4-Q48	1	1	C17	42.38	40.99	35.68	47.46	30.72	39.446	68	26	2.5	/	/	2.1	11.1	71	8	0	0	20	7.9	0.9	0	0	2.2	4.23	11.6	33.8	80	27.5	34.4	13	309	0.32	15.8	100.3	94	＜25	0.158	0.41	＜0.006	469.3	309	1130	12.1	11.7	1.04	28.8
NLRC4-Q48	1	1	C18	49.85	43.91	44.76	55.95	36.11	46.116	23	11	2.5	1.6	1.3	1.6	9.6	51	8	2	0	38	4.9	0.8	0.19	0	3.6	4.12	11	31.5	76.3	26.6	34.8	13	366	0.34	15.4	27.3	93	/	0.201	2.27	＜0.006	287	366	447	12.6	11.7	1.08	31.9
NLRC4-Q48	1	1	C19	70.03	65.7	66.27	75.68	56.24	66.784	16	12	2.55	1.66	1.53	1.46	14	39	8	3	0	50	5.5	1.1	0.42	0	7	4.21	10.4	31.2	74.1	24.6	33.2	15	363	0.33	15.8	32.3	60	＜25	0.184	12	/	395.7	363	1240	12.1	11.6	1.04	28
NLRC4-Q48	1	1	C20	26.75	25.39	26.19	28.48	22.62	25.886	49	17.5	3.08	2.89	2	3.1	7.7	55	6	2	0	37	4.2	0.5	0.15	0	2.8	3.41	9.6	27.6	80.9	28.2	34.8	13	523	0.42	15.5	19.8	114	/	0.271	0.51	＜0.006	155.6	523	750	14.6	11.7	1.26	30.6
NLRC4-Q48	1	1	C21	71.32	68.63	69.8	78.32	49.9	67.594	12	11.8	3.19	1.86	1.7	1.91	19.9	57	5	19	0	20	11.3	1	3.78	0	4	3.88	8.9	27.7	71.3	23	32.3	17	473	0.43	15.3	54.2	45	＜25	0.676	25.4	/	881.6	473	690	13.4	11.6	1.15	23.5
NLRC4-Q48	1	1	C22	24.4	24.5	22.67	26.37	18.27	23.242	122	29.5	3.4	/	/	2	9.2	82	6	0	0	12	7.5	0.6	0	0	1.1	4.28	12.3	35.2	82.2	28.7	34.9	13	240	0.21	15.6	45.9	79	67	0.979	17.8	/	169.9	240	1350	12.2	11.6	1.04	30
NLRC4-Q48	1	1	C23	18.79	21.39	21.3	23.61	15.26	20.07	31	15.5	2.6	/	/	2	9.4	35	9	5	0	50	3.3	0.8	0.47	0	4.7	3.84	10.5	30.9	80.5	27.4	34	13	432	0.41	15.8	67.8	76	/	3.42	0.7	＜0.006	937.8	432	1710	13.7	11.7	1.18	20.7
NLRC4-Q48	1	1	C24	26.27	24.35	23.67	26.74	20.07	24.22	46	15.5	3	2.6	1.5	2.2	25.2	83	2	2	0	13	20.9	0.5	0.5	0	3.3	4.28	11.2	33	77.1	26.1	33.9	14	428	0.4	15.9	112.8	89	45	2.864	0.67	0.011	20557	428	1010	14.4	11.7	1.24	28.8
NLRC4-Q48	1	1	C25	30.24	29.69	29.77	32.81	26.98	29.898	16	11	2	/	/	1.7	17.1	74	3	1	0	23	12.7	0.5	0.17	0	3.9	4.03	11	32.8	81.4	27.2	33.4	13	288	0.3	15.8	63.6	86	＜25	2.802	24	/	5578	288	1880	16.3	11.6	1.41	24.5
NLRC4-Q48	1	1	C26	28.73	27.65	26.44	33.05	23.02	27.778	42	14	2.1	/	/	1.6	12.3	76	6	1	0	18	9.3	0.7	0.12	0	2.2	4.28	10.8	32.3	75.3	25.3	33.6	14	253	0.24	15.3	44.8	55	/	1.288	/	/	608.2	538	1340	12.4	11.7	1.06	23.5
NLRC4-Q48	1	1	C27	68.59	63.31	63.38	71.49	53.12	63.978	5	9.5	2.6	1.9	1.3	2.4	15.5	29	8	3	0	61	4.5	1.2	0.47	0	9.5	4.19	11.6	33	78.9	27.7	35.1	13	337	0.32	16.1	21.5	57	/	0.149	1.31	0.009	720	337	860	12.5	11.7	1.07	29.7
NLRC4-Q48	1	1	C28	24.02	24.73	22.33	23.89	20.44	23.082	75	18	2.5	/	/	2	8.2	43	5	3	0	48	3.5	0.4	0.25	0	3.9	4.55	13.1	37.9	83.3	28.8	34.6	13	483	0.35	15.2	35.7	78	/	0.286	/	38.9	343.3	483	1440	14.3	11.7	1.24	32
NLRC4-Q48	1	1	C29	29.53	29.13	25.46	31.03	22.62	27.554	68	17	2.5	/	/	1.9	19.8	92	4	0	0	4	18.2	0.8	0	0	0.8	3.94	11.1	31.9	81	28.2	34.8	13	296	0.24	15.3	61.9	90	＜25	1.814	0.74	0.013	693.7	296	1670	13.2	11.6	1.13	28.4
NLRC4-Q48	1	1	C30	68.07	59.1	57.69	74.86	47.62	61.468	29	14.5	3.7	2.3	1.8	2.6	13.5	71	9	2	0	18	9.6	1.2	0.27	0	2.4	4.14	10.8	32	77.2	26.2	33.9	13	359	0.33	15.7	94.1	73	＜25	6.197	1.69	＜0.006	419.7	359	960	13	11.7	1.12	31.9
NLRC4-Q48	1	1	C31	53.54	49.11	45.02	56.53	37.65	48.37	11.5	8.5	2.2	/	/	1.6	19	40	4	12	0	44	7.6	0.8	2.28	0	8.4	3.57	9.1	26.9	75.4	25.4	33.7	13	431	0.36	15.4	29.6	92	＜25	0.316	29.5	/	720.5	431	/	14.7	11.7	1.28	35.2
NLRC4-Q48	1	2	C32	35.24	34.51	29.35	37.23	27.39	32.744	48	16.5	2.1	/	/	1.6	13.4	70	6	1	0	23	9.4	0.8	0.13	0	3.1	4.07	11.1	33.1	81.4	27.4	33.7	13	614	0.46	15	23.2	62	/	0.074	18.5	/	46.4	614	650	13.5	11.6	1.16	29.6
NLRC4-Q48	1	2	C33	26.07	25.69	22.27	27.14	21.94	24.622	53	17.5	2.2	/	/	1.6	18.8	81	5	0	0	14	15.2	0.9	0	0	2.6	3.65	10.3	30.1	82.5	28.3	34.3	12	305	0.27	15.6	116	99	＜25	0.381	17.1	/	383.2	305	1150	14.1	11.6	1.21	26.7
NLRC4-Q48	1	2	C34	37.82	36.83	33.01	38.8	30.57	35.406	57	21	3.24	2.95	2.15	3.23	10.9	71	5	3	0	21	7.7	0.5	0.33	0	2.3	4.24	11.8	34.8	82.1	27.9	34	12	559	0.43	15	24.5	73	/	0.062	31.2	/	96.5	559	550	12.8	11.7	1.1	27.3
NLRC4-Q48	1	2	C35	43.83	41.42	37.24	46.94	33.1	40.506	58	16	2.3	/	/	1.8	7	63	7	2	0	29	4.4	0.5	0.14	0	2	4.4	12.3	36	81.8	27.9	34.1	13	235	0.19	15.7	56.7	22	＜25	0.231	32.6	/	50.8	231	580	12.3	11.6	1.05	32.4
NLRC4-Q48	1	2	C36	51.49	47.27	45	53.98	39.2	47.388	12	10	2	/	/	1.5	13.2	53	7	5	0	35	7	0.9	0.66	0	4.6	4.16	11	32.4	78	25.8	33.1	13	358	0.36	16	39.2	82	/	0.257	1.05	0.01	796.5	358	1200	13.4	11.7	1.15	30.2
NLRC4-Q48	1	2	C37	37.99	36.73	34.47	39.63	28.99	35.562	13	10.5	2.7	1.7	1.4	1.8	18.8	65	9	1	0	25	12.2	1.7	0.19	0	4.7	4.55	13	38	83.6	28.6	34.2	13	362	0.33	15.5	56.5	51	/	0.515	1.89	0.011	4451	362	970	14.1	11.7	1.21	30.4
NLRC4-Q48	1	2	C38	23.24	26.09	21.6	23.49	18.42	22.568	76	22	2.4	/	/	2	14.3	80	5	1	0	14	11.4	0.7	0.14	0	2	3.66	10.7	31.6	86.2	29.1	33.8	13	273	0.25	15.7	63.3	84	/	0.249	0.97	0.009	219.7	273	1590	14.2	11.7	1.22	27.7
NLRC4-Q48	1	2	C39	49.32	46.77	45.42	53.75	35.14	46.08	28	12	2.1	/	/	1.9	9.7	70	10	1	0	20	6.8	1	0.1	0	1.9	4.67	12.6	36.5	78.2	27	34.5	13	279	0.25	15.7	84.5	80	＜25	3.838	1.95	0.009	1486	279	1490	13.7	11.7	1.18	26.9
NLRC4-Q48	1	2	C40	39.55	36.1	35.77	41.76	33.27	37.29	12	8.5	1.9	/	/	1.6	13.7	69	3	2	0	25	9.5	0.4	0.27	0	3.4	4.16	11.2	33.9	81.4	26.8	32.9	13	315	0.32	16.1	24.1	69	/	4.256	1.5	0.01	3963	315	880	11.6	11.7	0.99	29.1
NLRC4-Q48	1	2	C41	27.55	26.9	22.16	24.79	22.17	24.714	83	20	2.5	/	/	1.9	12.5	82	6	1	0	11	10.3	0.8	0.13	0	1.4	3.64	10.8	30.9	84.8	29.5	34.8	12	203	0.18	15.8	47.8	58	＜25	0.669	0.5	0.007	167.6	203	910	14.6	11.7	1.27	30.7
NLRC4-Q48	1	2	C42	39.41	40.06	36.91	44.95	30.8	38.426	29	11	2.4	/	/	1.8	15.9	76	5	0	0	19	12.1	0.8	0	0	3	3.93	10.7	32.4	82.6	27.3	33	13	326	0.28	15.5	104.2	79	＜25	0.24	27.3	/	624	326	/	/	/	/	/
NLRC4-Q48	1	2	C43	27.34	28.03	26.46	29.07	23.6	26.9	82	23.8	2.95	5.03	1.63	4.7	11.7	77	6	2	0	15	9	0.7	0.23	0	1.8	3.65	10.5	30.5	83.6	28.8	34.5	13	431	0.41	15.5	147	96	/	0.35	0.3	＜0.006	764.1	431	810	13.2	11.7	1.14	31.6
NLRC4-Q48	1	2	C44	22.29	21.16	17.55	20.17	15.06	19.246	104	25	/	/	/	/	8	80	4	4	0	12	6.4	0.3	0.32	0	1	4.2	12.1	35.1	83.5	28.8	34.5	12	290	0.31	15.9	29	44	＜25	0.147	27.6	0.008	166.3	290	640	13.3	11.7	1.15	34.2
[truncated: 52 more columns]

## Sheet: Appendix 3
Methylation levels of the NLRC4 gene before and after IVIG treatment for Kawasaki disease patients
		Position 1 methylation level (%)		Position 2 methylation level (%)		Position 3 methylation level (%)		Position 4 methylation level (%)		Position 5 methylation level (%)		Methylation level (%)	Methylation level (%)
Assay	Sample ID	CG1-Before	CG1-after	CG2-Before	CG2-after	CG3-Before	CG3-after	CG4-Before	CG4-after	CG5-Before	CG5-after	Means-Before	Means-after
NLRC4-Q48	C1/A1	65.65	88.91	63.22	81.5	59.6	81.33	73.75	93.72	52.48	67.43	62.94	82.578
NLRC4-Q48	C2/A2	22.37	56.64	22.62	53.47	20.45	50.23	21.82	58.87	16.76	38.47	20.804	51.536
NLRC4-Q48	C3/A3	23.69	59.82	22.78	58.51	21.09	57.23	26.15	62.55	19.68	41.4	22.678	55.902
NLRC4-Q48	C5/A5	73.8	77.74	66.15	72.62	64.34	70.57	76.56	82.53	54.53	57.3	67.076	72.152
NLRC4-Q48	C6/A6	41.95	84.72	41.16	78.17	37.44	79.21	46.53	87.14	30.54	65.72	39.524	78.992
NLRC4-Q48	C8/A8	40.72	68.53	38.17	65.56	36.54	65.86	45.42	73.09	32.29	49.75	38.628	64.558
NLRC4-Q48	C9/A9	65.23	80.2	60.24	72.78	59.13	73.68	69.24	84.41	49.31	59.38	60.63	74.09
NLRC4-Q48	C10/A9	46.33	72.81	43.55	67.09	41.39	62.49	52.37	79.73	34.88	52.04	43.704	66.832
NLRC4-Q48	C11/A11	41.52	79.65	40.49	71.22	38	72.36	43.4	80.57	29.44	59.76	38.57	72.712
NLRC4-Q48	C12/A12	30.23	58.7	27.52	53.59	25.39	52.8	31.33	60.5	21.19	43.91	27.132	53.9
NLRC4-Q48	C13/A13	56.04	77.84	51.69	65.85	51.74	67.54	61.39	89.38	40.88	53.83	52.348	70.888
NLRC4-Q48	C14/A14	31.17	63.16	28.44	56.63	33.38	49.33	53.82	70.24	32.23	41.53	35.808	56.178
NLRC4-Q48	C15/A15	30.6	46.57	27.91	44.06	25.91	42.82	29.82	48.9	21.49	32.38	27.146	42.946
NLRC4-Q48	C17/A17	42.38	45.3	40.99	43.1	35.68	41.52	47.46	53.21	30.72	34.33	39.446	43.492
NLRC4-Q48	C18/A18	48.59	63.11	43.93	59.59	43.85	57.11	52.81	72.93	37.32	47.32	45.3	60.012
